# Supplementary material for: Identification of a Potential Dual-Target Candidate Against RSV F Protein and 15-LOX from TCMSP: Integrating Virtual Screening, Molecular Dynamics, and Experimental Evaluation
Source: Int J Mol Sci. 2026 Apr 12;27(8):3448. doi: 10.3390/ijms27083448 (PMC13116953; doi:10.3390/ijms27083448)
Supplement: Supplementary file 1 [file ijms-27-03448-s001.zip]

Archive with 2 entries (2 files):
- S1 Docking Scores of 353 Small Molecules with 15-LOX.xlsx
- S2 Docking Scores of 353 Small Molecules with the F Protein.xlsx
