# Supplementary material for: Identification of a Potential Dual-Target Candidate Against RSV F Protein and 15-LOX from TCMSP: Integrating Virtual Screening, Molecular Dynamics, and Experimental Evaluation
Source: Int J Mol Sci. 2026 Apr 12;27(8):3448. doi: 10.3390/ijms27083448 (PMC13116953; doi:10.3390/ijms27083448)
Supplement: Supplementary file 1 [file ijms-27-03448-s001.zip › S1 Docking Scores of 353 Small Molecules with 15-LOX.xlsx]

## Sheet: Sheet1
ligand	scores
MOL001810	-10.1
MOL001462	-9.4
MOL004838	-9.3
MOL008641	-9.3
MOL001476	-9
MOL004226	-9
MOL002309	-8.8
MOL001463	-8.7
MOL002398	-8.7
MOL000781	-8.6
MOL001022	-8.6
MOL001614	-8.6
MOL004891	-8.6
MOL002862	-8.5
MOL005918	-8.5
MOL011539	-8.5
MOL001601	-8.4
MOL002662	-8.4
MOL002866	-8.4
MOL006971	-8.4
MOL007218	-8.4
MOL011335	-8.4
MOL012216	-8.4
MOL001175	-8.3
MOL001473	-8.3
MOL003956	-8.3
MOL005003	-8.3
MOL005970	-8.3
MOL008640	-8.3
MOL008786	-8.3
MOL012286	-8.3
MOL000456	-8.2
MOL001052	-8.2
MOL001454	-8.2
MOL001467	-8.2
MOL001592	-8.2
MOL002932	-8.2
MOL003648	-8.2
MOL005321	-8.2
MOL007985	-8.2
MOL008634	-8.2
MOL009363	-8.2
MOL013110	-8.2
MOL001460	-8.1
MOL001484	-8.1
MOL001560	-8.1
MOL002897	-8.1
MOL004193	-8.1
MOL004230	-8.1
MOL005405	-8.1
MOL007036	-8.1
MOL007101	-8.1
MOL007905	-8.1
MOL009149	-8.1
MOL010495	-8.1
MOL000793	-8
MOL001458	-8
MOL002651	-8
MOL002864	-8
MOL002865	-8
MOL007041	-8
MOL008206	-8
MOL008457	-8
MOL008633	-8
MOL008642	-8
MOL009579	-8
MOL010166	-8
MOL011912	-8
MOL013343	-8
MOL000258	-7.9
MOL000529	-7.9
MOL001455	-7.9
MOL002644	-7.9
MOL002903	-7.9
MOL002991	-7.9
MOL002996	-7.9
MOL003958	-7.9
MOL004017	-7.9
MOL004190	-7.9
MOL004231	-7.9
MOL005636	-7.9
MOL007049	-7.9
MOL007061	-7.9
MOL007085	-7.9
MOL007105	-7.9
MOL007111	-7.9
MOL007154	-7.9
MOL011749	-7.9
MOL012208	-7.9
MOL012893	-7.9
MOL013415	-7.9
MOL000312	-7.8
MOL000443	-7.8
MOL001851	-7.8
MOL001941	-7.8
MOL002281	-7.8
MOL002847	-7.8
MOL002990	-7.8
MOL004191	-7.8
MOL004202	-7.8
MOL005105	-7.8
MOL005356	-7.8
MOL007088	-7.8
MOL007100	-7.8
MOL007108	-7.8
MOL007145	-7.8
MOL007210	-7.8
MOL008182	-7.8
MOL009172	-7.8
MOL009274	-7.8
MOL012136	-7.8
MOL012992	-7.8
MOL000260	-7.7
MOL000321	-7.7
MOL002087	-7.7
MOL002544	-7.7
MOL002565	-7.7
MOL002963	-7.7
MOL002989	-7.7
MOL004025	-7.7
MOL004196	-7.7
MOL004221	-7.7
MOL005652	-7.7
MOL007094	-7.7
MOL007743	-7.7
MOL008478	-7.7
MOL008645	-7.7
MOL011332	-7.7
MOL012207	-7.7
MOL000308	-7.6
MOL000313	-7.6
MOL000785	-7.6
MOL000988	-7.6
MOL001756	-7.6
MOL001939	-7.6
MOL002039	-7.6
MOL002848	-7.6
MOL003196	-7.6
MOL003624	-7.6
MOL004234	-7.6
MOL006425	-7.6
MOL006482	-7.6
MOL007143	-7.6
MOL007213	-7.6
MOL008992	-7.6
MOL009135	-7.6
MOL010165	-7.6
MOL010921	-7.6
MOL011076	-7.6
MOL000517	-7.5
MOL001616	-7.5
MOL001956	-7.5
MOL003184	-7.5
MOL003608	-7.5
MOL004205	-7.5
MOL004208	-7.5
MOL004220	-7.5
MOL005081	-7.5
MOL005084	-7.5
MOL006419	-7.5
MOL007118	-7.5
MOL007122	-7.5
MOL007898	-7.5
MOL007910	-7.5
MOL008239	-7.5
MOL008487	-7.5
MOL009330	-7.5
MOL009735	-7.5
MOL013081	-7.5
MOL000217	-7.4
MOL000314	-7.4
MOL000790	-7.4
MOL001461	-7.4
MOL001942	-7.4
MOL002840	-7.4
MOL003248	-7.4
MOL004018	-7.4
MOL006613	-7.4
MOL007389	-7.4
MOL008815	-7.4
MOL009265	-7.4
MOL009650	-7.4
MOL010813	-7.4
MOL010913	-7.4
MOL011092	-7.4
MOL011093	-7.4
MOL011491	-7.4
MOL012160	-7.4
MOL001031	-7.3
MOL001272	-7.3
MOL002086	-7.3
MOL002605	-7.3
MOL002652	-7.3
MOL003584	-7.3
MOL003627	-7.3
MOL004197	-7.3
MOL004203	-7.3
MOL004780	-7.3
MOL005308	-7.3
MOL007734	-7.3
MOL007939	-7.3
MOL007970	-7.3
MOL008468	-7.3
MOL008477	-7.3
MOL009243	-7.3
MOL010161	-7.3
MOL011929	-7.3
MOL000310	-7.2
MOL000979	-7.2
MOL001422	-7.2
MOL001466	-7.2
MOL002222	-7.2
MOL004184	-7.2
MOL004204	-7.2
MOL004232	-7.2
MOL005261	-7.2
MOL006235	-7.2
MOL006980	-7.2
MOL007426	-7.2
MOL007735	-7.2
MOL007744	-7.2
MOL007899	-7.2
MOL007912	-7.2
MOL007963	-7.2
MOL008178	-7.2
MOL009255	-7.2
MOL009328	-7.2
MOL009331	-7.2
MOL010003	-7.2
MOL010004	-7.2
MOL010154	-7.2
MOL011901	-7.2
MOL000553	-7.1
MOL002863	-7.1
MOL004014	-7.1
MOL004180	-7.1
MOL004185	-7.1
MOL005223	-7.1
MOL005266	-7.1
MOL006385	-7.1
MOL006583	-7.1
MOL007149	-7.1
MOL007424	-7.1
MOL007907	-7.1
MOL007991	-7.1
MOL008145	-7.1
MOL008197	-7.1
MOL009156	-7.1
MOL011969	-7.1
MOL012158	-7.1
MOL012920	-7.1
MOL000188	-7
MOL000528	-7
MOL001779	-7
MOL002157	-7
MOL003680	-7
MOL003896	-7
MOL004291	-7
MOL004763	-7
MOL006304	-7
MOL006649	-7
MOL007895	-7
MOL008195	-7
MOL008465	-7
MOL008473	-7
MOL008698	-7
MOL009015	-7
MOL009167	-7
MOL012161	-7
MOL001475	-6.9
MOL001546	-6.9
MOL003588	-6.9
MOL004195	-6.9
MOL005107	-6.9
MOL006561	-6.9
MOL006566	-6.9
MOL006812	-6.9
MOL008469	-6.9
MOL008482	-6.9
MOL008628	-6.9
MOL009374	-6.9
MOL009394	-6.9
MOL009878	-6.9
MOL010917	-6.9
MOL000243	-6.8
MOL000336	-6.8
MOL001697	-6.8
MOL001700	-6.8
MOL002556	-6.8
MOL002663	-6.8
MOL002985	-6.8
MOL005638	-6.8
MOL006397	-6.8
MOL006568	-6.8
MOL006569	-6.8
MOL006573	-6.8
MOL006627	-6.8
MOL006628	-6.8
MOL006982	-6.8
MOL008177	-6.8
MOL008189	-6.8
MOL008193	-6.8
MOL009030	-6.8
MOL009379	-6.8
MOL011722	-6.8
MOL000315	-6.7
MOL000324	-6.7
MOL000455	-6.7
MOL000906	-6.7
MOL006268	-6.7
MOL007206	-6.7
MOL009220	-6.7
MOL009414	-6.7
MOL011923	-6.7
MOL013306	-6.7
MOL000316	-6.6
MOL000623	-6.6
MOL000625	-6.6
MOL001156	-6.6
MOL002961	-6.6
MOL003676	-6.6
MOL005260	-6.6
MOL005267	-6.6
MOL006261	-6.6
MOL006564	-6.6
MOL007077	-6.6
MOL010629	-6.6
MOL012140	-6.6
MOL013271	-6.6
MOL004215	-6.5
MOL004233	-6.5
MOL006565	-6.5
MOL009422	-6.5
MOL011816	-6.5
MOL011949	-6.5
MOL013111	-6.5
MOL000322	-6.4
MOL000453	-6.4
MOL003663	-6.4
MOL003675	-6.4
MOL006562	-6.4
MOL008489	-6.4
MOL009327	-6.4
MOL013334	-6.4
MOL001586	-6.3
MOL005137	-6.3
MOL008471	-6.3
MOL003677	-6.2
MOL008188	-6.2
MOL009706	-6.2
MOL011704	-6.2
MOL002554	-5.8
MOL003960	-5.8
