# Supplementary material for: Identification of a Potential Dual-Target Candidate Against RSV F Protein and 15-LOX from TCMSP: Integrating Virtual Screening, Molecular Dynamics, and Experimental Evaluation
Source: Int J Mol Sci. 2026 Apr 12;27(8):3448. doi: 10.3390/ijms27083448 (PMC13116953; doi:10.3390/ijms27083448)
Supplement: Supplementary file 1 [file ijms-27-03448-s001.zip › S2 Docking Scores of 353 Small Molecules with the F Protein.xlsx]

## Sheet: Sheet1
MOL ID	scores
MOL001473	-10
MOL001175	-9.6
MOL001022	-9.5
MOL002651	-9.5
MOL008640	-9.5
MOL003958	-9.4
MOL004230	-9.4
MOL001810	-9.3
MOL007118	-9.3
MOL008641	-9.3
MOL011539	-9.3
MOL004231	-9.2
MOL005105	-9.2
MOL007154	-9.2
MOL008634	-9.2
MOL009363	-9.2
MOL007061	-9.1
MOL007122	-9.1
MOL007036	-9
MOL007049	-9
MOL001052	-8.9
MOL001476	-8.9
MOL002086	-8.9
MOL002862	-8.9
MOL004891	-8.9
MOL007088	-8.9
MOL001592	-8.8
MOL006971	-8.8
MOL007100	-8.8
MOL007108	-8.8
MOL007111	-8.8
MOL012216	-8.8
MOL000312	-8.7
MOL000793	-8.7
MOL001458	-8.7
MOL001461	-8.7
MOL002989	-8.7
MOL004226	-8.7
MOL007085	-8.7
MOL007985	-8.7
MOL012992	-8.7
MOL001031	-8.6
MOL001462	-8.6
MOL002903	-8.6
MOL005405	-8.6
MOL005652	-8.6
MOL007101	-8.6
MOL007218	-8.6
MOL009149	-8.6
MOL011912	-8.6
MOL012893	-8.6
MOL000988	-8.5
MOL001454	-8.5
MOL001463	-8.5
MOL001484	-8.5
MOL001614	-8.5
MOL002087	-8.5
MOL002865	-8.5
MOL003956	-8.5
MOL005003	-8.5
MOL005636	-8.5
MOL007105	-8.5
MOL008786	-8.5
MOL009135	-8.5
MOL009579	-8.5
MOL001601	-8.4
MOL001616	-8.4
MOL002605	-8.4
MOL002991	-8.4
MOL007939	-8.4
MOL008457	-8.4
MOL008477	-8.4
MOL000310	-8.3
MOL001455	-8.3
MOL001560	-8.3
MOL001697	-8.3
MOL002847	-8.3
MOL004180	-8.3
MOL005321	-8.3
MOL005918	-8.3
MOL006385	-8.3
MOL009255	-8.3
MOL009265	-8.3
MOL000308	-8.2
MOL000456	-8.2
MOL002863	-8.2
MOL003648	-8.2
MOL004025	-8.2
MOL005223	-8.2
MOL005356	-8.2
MOL006419	-8.2
MOL008473	-8.2
MOL008992	-8.2
MOL009274	-8.2
MOL010165	-8.2
MOL010495	-8.2
MOL012207	-8.2
MOL001546	-8.1
MOL002039	-8.1
MOL002565	-8.1
MOL004018	-8.1
MOL004190	-8.1
MOL004193	-8.1
MOL004197	-8.1
MOL005261	-8.1
MOL005970	-8.1
MOL007143	-8.1
MOL007149	-8.1
MOL007424	-8.1
MOL007735	-8.1
MOL007899	-8.1
MOL010166	-8.1
MOL010813	-8.1
MOL012136	-8.1
MOL013110	-8.1
MOL002309	-8
MOL002866	-8
MOL003248	-8
MOL004195	-8
MOL007145	-8
MOL007389	-8
MOL008633	-8
MOL009167	-8
MOL009735	-8
MOL011076	-8
MOL011901	-8
MOL013081	-8
MOL013415	-8
MOL000528	-7.9
MOL000529	-7.9
MOL001156	-7.9
MOL001422	-7.9
MOL001851	-7.9
MOL002222	-7.9
MOL002662	-7.9
MOL004184	-7.9
MOL004185	-7.9
MOL004838	-7.9
MOL005084	-7.9
MOL006425	-7.9
MOL007210	-7.9
MOL007744	-7.9
MOL007895	-7.9
MOL007898	-7.9
MOL009015	-7.9
MOL009328	-7.9
MOL009394	-7.9
MOL010921	-7.9
MOL011092	-7.9
MOL012286	-7.9
MOL013306	-7.9
MOL000258	-7.8
MOL000315	-7.8
MOL000553	-7.8
MOL002281	-7.8
MOL002840	-7.8
MOL002990	-7.8
MOL003184	-7.8
MOL003196	-7.8
MOL004196	-7.8
MOL004204	-7.8
MOL004208	-7.8
MOL004221	-7.8
MOL006583	-7.8
MOL008145	-7.8
MOL008239	-7.8
MOL008468	-7.8
MOL008628	-7.8
MOL010913	-7.8
MOL011332	-7.8
MOL012208	-7.8
MOL000260	-7.7
MOL000324	-7.7
MOL000455	-7.7
MOL000790	-7.7
MOL001779	-7.7
MOL002864	-7.7
MOL003896	-7.7
MOL004203	-7.7
MOL005266	-7.7
MOL006304	-7.7
MOL007426	-7.7
MOL007912	-7.7
MOL007970	-7.7
MOL008465	-7.7
MOL008815	-7.7
MOL009172	-7.7
MOL009243	-7.7
MOL009330	-7.7
MOL009878	-7.7
MOL013343	-7.7
MOL000217	-7.6
MOL001460	-7.6
MOL001700	-7.6
MOL001756	-7.6
MOL002652	-7.6
MOL004017	-7.6
MOL004232	-7.6
MOL005107	-7.6
MOL006627	-7.6
MOL006980	-7.6
MOL007041	-7.6
MOL007905	-7.6
MOL007907	-7.6
MOL008195	-7.6
MOL008478	-7.6
MOL009331	-7.6
MOL009374	-7.6
MOL010917	-7.6
MOL011722	-7.6
MOL011969	-7.6
MOL000322	-7.5
MOL000623	-7.5
MOL000781	-7.5
MOL001939	-7.5
MOL001941	-7.5
MOL002848	-7.5
MOL002932	-7.5
MOL003584	-7.5
MOL004014	-7.5
MOL005638	-7.5
MOL006982	-7.5
MOL007213	-7.5
MOL008645	-7.5
MOL011923	-7.5
MOL000188	-7.4
MOL000321	-7.4
MOL000443	-7.4
MOL000625	-7.4
MOL000785	-7.4
MOL000979	-7.4
MOL001466	-7.4
MOL001475	-7.4
MOL002644	-7.4
MOL002897	-7.4
MOL002963	-7.4
MOL003588	-7.4
MOL003627	-7.4
MOL004205	-7.4
MOL006397	-7.4
MOL006568	-7.4
MOL007094	-7.4
MOL007743	-7.4
MOL007963	-7.4
MOL008177	-7.4
MOL008182	-7.4
MOL008469	-7.4
MOL009327	-7.4
MOL009379	-7.4
MOL011491	-7.4
MOL011929	-7.4
MOL000316	-7.3
MOL000336	-7.3
MOL001272	-7.3
MOL001942	-7.3
MOL002398	-7.3
MOL003663	-7.3
MOL003676	-7.3
MOL003680	-7.3
MOL004202	-7.3
MOL006573	-7.3
MOL006649	-7.3
MOL008642	-7.3
MOL008698	-7.3
MOL010004	-7.3
MOL000243	-7.2
MOL000313	-7.2
MOL000453	-7.2
MOL000906	-7.2
MOL002157	-7.2
MOL003675	-7.2
MOL004234	-7.2
MOL004780	-7.2
MOL005267	-7.2
MOL006482	-7.2
MOL006561	-7.2
MOL006613	-7.2
MOL006628	-7.2
MOL007910	-7.2
MOL008471	-7.2
MOL010154	-7.2
MOL011335	-7.2
MOL013334	-7.2
MOL000314	-7.1
MOL000517	-7.1
MOL001956	-7.1
MOL003624	-7.1
MOL005308	-7.1
MOL006261	-7.1
MOL006562	-7.1
MOL007077	-7.1
MOL008482	-7.1
MOL008487	-7.1
MOL008489	-7.1
MOL009422	-7.1
MOL010003	-7.1
MOL012920	-7.1
MOL003608	-7
MOL004291	-7
MOL004763	-7
MOL006564	-7
MOL006565	-7
MOL006569	-7
MOL008189	-7
MOL010629	-7
MOL001586	-6.9
MOL002996	-6.9
MOL003677	-6.9
MOL004215	-6.9
MOL004233	-6.9
MOL005081	-6.9
MOL008188	-6.9
MOL011093	-6.9
MOL001467	-6.8
MOL002556	-6.8
MOL007734	-6.8
MOL007991	-6.8
MOL008206	-6.8
MOL009030	-6.8
MOL009414	-6.8
MOL011749	-6.8
MOL012140	-6.8
MOL012161	-6.8
MOL002961	-6.7
MOL002985	-6.7
MOL003960	-6.7
MOL004191	-6.7
MOL004220	-6.7
MOL005260	-6.7
MOL006235	-6.7
MOL006268	-6.7
MOL006566	-6.7
MOL007206	-6.7
MOL008197	-6.7
MOL009156	-6.7
MOL009220	-6.7
MOL011949	-6.7
MOL013111	-6.7
MOL013271	-6.7
MOL006812	-6.6
MOL012158	-6.6
MOL005137	-6.5
MOL010161	-6.5
MOL002663	-6.4
MOL008193	-6.4
MOL009706	-6.4
MOL008178	-6.3
MOL011816	-6.3
MOL002544	-6.1
MOL009650	-6.1
MOL011704	-6.1
MOL002554	-6
MOL012160	-6
